# Supplementary material for: Month of birth and level of insolation as risk factors for multiple sclerosis in Poland
Source: PLoS One. 2017 Apr 6;12(4):e0175156. doi: 10.1371/journal.pone.0175156 (PMC5383232; doi:10.1371/journal.pone.0175156)
Supplement: S1 Table — (XLS) [file pone.0175156.s002.xls]

## Sheet: Arkusz1
Year of birth	Age	Month of birth	Sex 1-M 0-F
1969	47	6	1
1969	47	6	1
1987	29	4	1
1987	29	4	1
1987	29	7	0
1987	29	7	0
1941	75	1	1
1941	75	11	0
1941	75	11	1
1943	73	6	1
1943	73	7	0
1945	71	4	0
1945	71	5	0
1945	71	10	0
1947	69	2	0
1947	69	5	1
1947	69	7	0
1947	69	7	0
1947	69	9	0
1947	69	9	0
1947	69	10	0
1948	68	1	0
1948	68	2	0
1948	68	2	0
1948	68	5	1
1948	68	5	1
1948	68	6	0
1948	68	6	0
1949	67	1	0
1949	67	5	0
1949	67	5	0
1949	67	6	1
1949	67	6	1
1949	67	8	0
1950	66	1	1
1950	66	2	0
1950	66	2	0
1950	66	5	0
1950	66	5	0
1950	66	5	0
1950	66	5	0
1950	66	6	0
1950	66	9	0
1950	66	9	0
1950	66	9	1
1950	66	11	0
1950	66	12	1
1951	65	1	1
1951	65	1	1
1951	65	5	0
1951	65	5	1
1951	65	6	0
1951	65	7	1
1951	65	7	1
1951	65	11	0
1951	65	11	0
1951	65	11	0
1951	65	11	0
1951	65	12	1
1952	64	1	0
1952	64	1	0
1952	64	2	0
1952	64	2	0
1952	64	3	0
1952	64	4	1
1952	64	4	1
1952	64	4	1
1952	64	4	1
1952	64	6	0
1952	64	6	0
1952	64	6	0
1952	64	6	0
1952	64	6	1
1952	64	6	1
1952	64	8	1
1952	64	8	1
1952	64	8	0
1952	64	10	1
1952	64	11	0
1952	64	11	0
1953	63	1	1
1953	63	2	0
1953	63	2	0
1953	63	3	0
1953	63	3	0
1953	63	3	0
1953	63	4	0
1953	63	4	0
1953	63	4	0
1953	63	4	0
1953	63	4	0
1953	63	4	0
1953	63	4	1
1953	63	5	0
1953	63	5	0
1953	63	5	0
1953	63	5	0
1953	63	6	0
1953	63	6	0
1953	63	6	0
1953	63	6	0
1953	63	6	0
1953	63	8	0
1953	63	9	0
1953	63	10	0
1953	63	10	0
1953	63	10	0
1953	63	11	1
1953	63	11	0
1953	63	11	0
1953	63	12	0
1953	63	12	0
1953	63	12	1
1953	63	12	0
1953	63	12	1
1954	62	1	1
1954	62	1	1
1954	62	2	0
1954	62	2	0
1954	62	2	1
1954	62	2	1
1954	62	3	0
1954	62	3	0
1954	62	4	0
1954	62	4	0
1954	62	5	0
1954	62	5	0
1954	62	5	0
1954	62	8	0
1954	62	9	1
1954	62	9	0
1954	62	9	0
1954	62	9	0
1954	62	12	0
1954	62	12	0
1955	61	1	1
1955	61	1	1
1955	61	1	1
1955	61	2	0
1955	61	2	1
1955	61	3	0
1955	61	3	0
1955	61	3	1
1955	61	5	1
1955	61	6	0
1955	61	6	0
1955	61	6	0
1955	61	6	0
1955	61	6	0
1955	61	7	0
1955	61	7	0
1955	61	8	0
1955	61	8	0
1955	61	8	1
1955	61	8	1
1955	61	8	1
1955	61	9	0
1955	61	9	0
1955	61	10	0
1955	61	10	0
1955	61	10	0
1955	61	10	0
1955	61	10	0
1955	61	11	1
1956	60	1	1
1956	60	2	0
1956	60	2	0
1956	60	2	0
1956	60	2	1
1956	60	2	1
1956	60	3	0
1956	60	3	0
1956	60	3	0
1956	60	3	0
1956	60	3	0
1956	60	4	0
1956	60	4	0
1956	60	4	0
1956	60	4	0
1956	60	5	1
1956	60	5	1
1956	60	5	1
1956	60	8	0
1956	60	10	0
1956	60	10	1
1956	60	10	1
1956	60	10	0
1956	60	10	1
1956	60	11	1
1956	60	12	0
1956	60	12	0
1957	59	1	0
1957	59	1	0
1957	59	1	0
1957	59	1	0
1957	59	3	0
1957	59	3	0
1957	59	4	0
1957	59	4	0
1957	59	4	0
1957	59	5	1
1957	59	5	0
1957	59	5	0
1957	59	5	1
1957	59	5	1
1957	59	7	1
1957	59	8	0
1957	59	9	0
1957	59	9	0
1957	59	9	0
1957	59	9	0
1957	59	10	0
1957	59	10	0
1957	59	11	1
1957	59	11	0
1957	59	11	0
1957	59	12	0
1957	59	12	0
1958	58	1	0
1958	58	1	0
1958	58	1	0
1958	58	1	1
1958	58	1	0
1958	58	2	0
1958	58	2	0
1958	58	3	1
1958	58	3	1
1958	58	3	1
1958	58	3	1
1958	58	3	1
1958	58	3	0
1958	58	3	0
1958	58	4	0
1958	58	4	1
1958	58	4	0
1958	58	4	1
1958	58	4	1
1958	58	4	1
1958	58	4	1
1958	58	4	0
1958	58	5	1
1958	58	5	0
1958	58	5	0
1958	58	7	1
1958	58	7	1
1958	58	7	0
1958	58	7	0
1958	58	7	0
1958	58	12	1
1959	57	1	0
1959	57	1	0
1959	57	1	0
1959	57	3	0
1959	57	3	0
1959	57	3	0
1959	57	3	0
1959	57	3	0
1959	57	3	0
1959	57	3	1
1959	57	3	1
1959	57	4	0
1959	57	4	0
1959	57	4	0
1959	57	4	0
1959	57	5	1
1959	57	5	1
1959	57	6	0
1959	57	6	0
1959	57	6	0
1959	57	6	0
1959	57	6	0
1959	57	7	0
1959	57	7	0
1959	57	7	0
1959	57	7	0
1959	57	7	0
1959	57	7	1
1959	57	7	1
1959	57	8	0
1959	57	8	0
1959	57	8	1
1959	57	8	0
1959	57	8	0
1959	57	8	0
1959	57	8	1
1959	57	8	1
1959	57	8	0
1959	57	9	1
1959	57	10	0
1959	57	10	1
1959	57	10	0
1959	57	11	1
1959	57	11	1
1959	57	11	1
1959	57	11	1
1959	57	12	0
1959	57	12	0
1960	56	1	0
1960	56	1	0
1960	56	1	0
1960	56	1	0
1960	56	1	0
1960	56	2	0
1960	56	2	1
1960	56	2	1
1960	56	4	0
1960	56	4	0
1960	56	5	0
1960	56	5	0
1960	56	5	0
1960	56	5	0
1960	56	5	0
1960	56	5	0
1960	56	6	0
1960	56	7	0
1960	56	7	0
1960	56	8	1
1960	56	8	1
1960	56	8	0
1960	56	8	0
1960	56	8	0
1960	56	8	1
1960	56	9	1
1960	56	9	1
1960	56	9	1
1960	56	9	1
1960	56	9	1
1960	56	10	0
1960	56	10	0
1960	56	10	0
1960	56	10	0
1960	56	10	0
1960	56	11	0
1960	56	11	1
1960	56	11	1
1960	56	11	1
1960	56	11	1
1960	56	12	0
1960	56	12	0
1961	55	1	1
1961	55	1	1
1961	55	1	0
1961	55	1	0
1961	55	1	0
1961	55	1	0
1961	55	1	0
1961	55	2	0
1961	55	2	0
1961	55	2	0
1961	55	2	0
1961	55	2	1
1961	55	2	1
1961	55	2	1
1961	55	2	1
1961	55	4	1
1961	55	4	0
1961	55	4	0
1961	55	5	0
1961	55	5	0
1961	55	5	0
1961	55	5	0
1961	55	6	0
1961	55	6	0
1961	55	6	0
1961	55	7	1
1961	55	7	1
1961	55	7	0
1961	55	7	0
1961	55	7	1
1961	55	7	1
1961	55	8	0
1961	55	8	0
1961	55	8	0
1961	55	8	0
1961	55	9	0
1961	55	9	1
1961	55	10	0
1961	55	10	0
1961	55	11	1
1961	55	11	1
1961	55	11	1
1961	55	11	1
1961	55	12	1
1962	54	1	0
1962	54	1	0
1962	54	1	0
1962	54	1	0
1962	54	2	1
1962	54	2	1
1962	54	2	1
1962	54	2	1
1962	54	2	1
1962	54	2	1
1962	54	2	0
1962	54	2	0
1962	54	3	0
1962	54	3	0
1962	54	3	1
1962	54	3	0
1962	54	4	0
1962	54	4	0
1962	54	4	1
1962	54	4	1
1962	54	5	1
1962	54	5	1
1962	54	5	0
1962	54	5	1
1962	54	5	1
1962	54	5	0
1962	54	5	0
1962	54	5	0
1962	54	5	0
1962	54	6	1
1962	54	6	1
1962	54	7	1
1962	54	7	1
1962	54	7	0
1962	54	7	0
1962	54	8	0
1962	54	8	0
1962	54	9	1
1962	54	10	0
1962	54	11	0
1962	54	12	1
1962	54	12	1
1962	54	12	1
1962	54	12	1
1963	53	1	0
1963	53	1	0
1963	53	1	0
1963	53	1	0
1963	53	2	0
1963	53	2	0
1963	53	3	0
1963	53	3	0
1963	53	4	0
1963	53	4	0
1963	53	4	0
1963	53	4	0
1963	53	4	0
1963	53	4	0
1963	53	4	1
1963	53	5	0
1963	53	5	0
1963	53	5	0
1963	53	5	0
1963	53	5	0
1963	53	6	0
1963	53	6	0
1963	53	7	0
1963	53	8	0
1963	53	8	0
1963	53	9	1
1963	53	9	1
1963	53	9	0
1963	53	9	0
1963	53	10	1
1963	53	10	0
1963	53	11	0
1963	53	11	0
1963	53	11	0
1963	53	11	0
1963	53	11	0
1963	53	12	1
1963	53	12	0
1964	52	1	0
1964	52	1	0
1964	52	1	0
1964	52	1	0
1964	52	1	0
1964	52	1	0
1964	52	2	0
1964	52	2	0
1964	52	3	1
1964	52	3	1
1964	52	3	0
1964	52	3	0
1964	52	4	0
1964	52	4	0
1964	52	4	0
1964	52	4	0
1964	52	4	0
1964	52	4	0
1964	52	4	0
1964	52	4	0
1964	52	4	1
1964	52	5	1
1964	52	5	1
1964	52	5	0
1964	52	5	0
1964	52	5	1
1964	52	5	1
1964	52	5	0
1964	52	5	1
1964	52	5	0
1964	52	8	0
1964	52	8	0
1964	52	8	1
1964	52	8	1
1964	52	8	0
1964	52	8	0
1964	52	9	0
1964	52	9	0
1964	52	9	1
1964	52	9	1
1964	52	10	1
1964	52	10	1
1964	52	10	1
1964	52	10	1
1964	52	10	0
1964	52	10	0
1964	52	11	0
1964	52	11	0
1965	51	1	0
1965	51	1	0
1965	51	1	0
1965	51	1	0
1965	51	2	0
1965	51	2	0
1965	51	3	0
1965	51	3	0
1965	51	3	1
1965	51	3	0
1965	51	3	0
1965	51	3	0
1965	51	3	0
1965	51	3	0
1965	51	3	0
1965	51	4	0
1965	51	4	1
1965	51	4	0
1965	51	4	0
1965	51	4	0
1965	51	4	0
1965	51	5	0
1965	51	5	0
1965	51	5	0
1965	51	5	0
1965	51	5	0
1965	51	6	0
1965	51	6	0
1965	51	6	0
1965	51	7	0
1965	51	7	0
1965	51	7	0
1965	51	7	0
1965	51	7	0
1965	51	7	1
1965	51	7	1
1965	51	8	1
1965	51	8	1
1965	51	8	0
1965	51	8	0
1965	51	9	0
1965	51	9	0
1965	51	9	0
1965	51	9	0
1965	51	9	0
1965	51	10	0
1965	51	10	0
1965	51	10	0
1965	51	10	0
1965	51	10	0
1965	51	10	0
1965	51	11	0
1965	51	11	0
1965	51	12	0
1965	51	12	0
1965	51	12	0
1965	51	12	0
1965	51	12	0
1965	51	12	0
1966	50	1	0
1966	50	1	0
1966	50	1	0
1966	50	3	0
1966	50	4	0
1966	50	4	0
1966	50	5	0
1966	50	5	0
1966	50	5	0
1966	50	5	0
1966	50	5	1
1966	50	5	1
1966	50	6	0
1966	50	6	0
1966	50	6	0
1966	50	6	0
1966	50	6	1
1966	50	7	0
1966	50	7	0
1966	50	7	0
1966	50	7	0
1966	50	7	1
1966	50	8	0
1966	50	8	1
1966	50	8	1
1966	50	8	1
1966	50	10	0
1966	50	11	0
1966	50	11	0
1967	49	1	0
1967	49	1	1
1967	49	1	0
1967	49	1	0
1967	49	1	0
1967	49	1	0
1967	49	1	0
1967	49	1	0
1967	49	1	1
1967	49	1	0
1967	49	1	1
1967	49	1	0
1967	49	1	0
1967	49	2	0
1967	49	2	0
1967	49	2	0
1967	49	2	0
1967	49	2	0
1967	49	3	0
1967	49	3	1
1967	49	3	1
1967	49	4	0
1967	49	4	0
1967	49	4	0
1967	49	4	0
1967	49	5	1
1967	49	5	1
1967	49	5	1
1967	49	6	1
1967	49	6	1
1967	49	7	1
1967	49	7	1
1967	49	8	1
1967	49	8	1
1967	49	8	0
1967	49	8	0
1967	49	8	0
1967	49	8	0
1967	49	10	1
1967	49	10	1
1967	49	10	1
1967	49	10	1
1967	49	10	1
1967	49	11	0
1967	49	11	0
1967	49	11	0
1967	49	12	0
1967	49	12	0
1967	49	12	0
1967	49	12	0
1967	49	12	0
1967	49	12	0
1967	49	12	1
1967	49	12	1
1967	49	12	1
1968	48	1	0
1968	48	1	0
1968	48	1	1
1968	48	1	1
1968	48	2	0
1968	48	2	0
1968	48	3	1
1968	48	3	1
1968	48	4	0
1968	48	4	0
1968	48	4	0
1968	48	5	0
1968	48	5	0
1968	48	5	0
1968	48	5	0
1968	48	5	0
1968	48	5	0
1968	48	5	0
1968	48	5	0
1968	48	5	0
1968	48	5	1
1968	48	6	0
1968	48	6	0
1968	48	6	0
1968	48	6	0
1968	48	6	0
1968	48	6	0
1968	48	6	1
1968	48	6	1
1968	48	6	0
1968	48	6	1
1968	48	6	1
1968	48	7	0
1968	48	7	0
1968	48	7	0
1968	48	8	1
1968	48	8	1
1968	48	8	1
1968	48	8	0
1968	48	8	0
1968	48	8	0
1968	48	8	0
1968	48	9	0
1968	48	9	0
1968	48	9	0
1968	48	9	1
1968	48	9	1
1968	48	10	0
1968	48	10	0
1968	48	10	0
1968	48	10	0
1968	48	11	0
1968	48	11	1
1968	48	11	1
1968	48	12	1
1968	48	12	1
1968	48	12	1
1968	48	12	0
1968	48	12	0
1968	48	12	0
1969	47	1	1
1969	47	1	1
1969	47	1	1
1969	47	1	1
1969	47	1	1
1969	47	1	1
1969	47	2	0
1969	47	2	0
1969	47	2	0
1969	47	2	0
1969	47	2	1
1969	47	2	1
1969	47	2	1
1969	47	3	0
1969	47	3	0
1969	47	3	1
1969	47	3	1
1969	47	4	0
1969	47	4	0
1969	47	4	0
1969	47	4	0
1969	47	4	0
1969	47	5	0
1969	47	5	0
1969	47	5	0
1969	47	5	0
1969	47	5	0
1969	47	5	0
1969	47	5	0
1969	47	7	0
1969	47	7	0
1969	47	7	1
1969	47	7	0
1969	47	7	1
1969	47	7	1
1969	47	9	0
1969	47	9	0
1969	47	10	1
1969	47	10	0
1969	47	10	0
1969	47	10	0
1969	47	10	1
1969	47	10	0
1969	47	10	0
1969	47	11	0
1969	47	11	0
1969	47	11	0
1969	47	11	1
1969	47	11	1
1969	47	11	1
1969	47	11	1
1969	47	11	0
1969	47	12	1
1969	47	12	1
1969	47	12	0
1969	47	12	1
1969	47	12	0
1970	46	1	1
1970	46	2	0
1970	46	2	0
1970	46	2	1
1970	46	2	1
1970	46	3	0
1970	46	3	0
1970	46	3	0
1970	46	3	0
1970	46	3	1
1970	46	4	1
1970	46	4	1
1970	46	4	0
1970	46	4	0
1970	46	4	0
1970	46	4	0
1970	46	4	0
1970	46	4	0
1970	46	4	0
1970	46	5	1
1970	46	5	1
1970	46	6	1
1970	46	6	1
1970	46	6	1
1970	46	7	1
1970	46	7	1
1970	46	7	0
1970	46	7	0
1970	46	8	1
1970	46	8	1
1970	46	8	1
1970	46	8	0
1970	46	8	0
1970	46	8	0
1970	46	8	0
1970	46	9	0
1970	46	9	0
1970	46	9	0
1970	46	9	0
1970	46	10	0
1970	46	10	0
1970	46	10	0
1970	46	10	1
1970	46	12	0
1970	46	12	0
1970	46	12	1
1970	46	12	1
1970	46	12	1
1971	45	1	0
1971	45	1	0
1971	45	1	0
1971	45	2	1
1971	45	2	1
1971	45	2	1
1971	45	2	1
1971	45	2	1
1971	45	2	1
1971	45	2	1
1971	45	2	1
1971	45	2	0
1971	45	3	0
1971	45	3	0
1971	45	3	0
1971	45	4	0
1971	45	4	1
1971	45	4	0
1971	45	4	0
1971	45	5	0
1971	45	5	0
1971	45	6	0
1971	45	6	0
1971	45	6	1
1971	45	6	1
1971	45	6	1
1971	45	7	1
1971	45	7	1
1971	45	8	0
1971	45	8	0
1971	45	8	1
1971	45	8	1
1971	45	8	1
1971	45	9	1
1971	45	9	0
1971	45	9	0
1971	45	9	0
1971	45	9	1
1971	45	10	0
1971	45	10	1
1971	45	10	1
1971	45	11	0
1971	45	11	0
1971	45	11	0
1971	45	11	0
1971	45	11	0
1971	45	11	0
1971	45	11	1
1971	45	11	1
1971	45	11	1
1971	45	12	1
1971	45	12	1
1971	45	12	1
1971	45	12	0
1971	45	12	0
1971	45	12	0
1971	45	12	0
1971	45	12	1
1971	45	12	0
1971	45	12	0
1972	44	1	0
1972	44	1	0
1972	44	1	0
1972	44	1	0
1972	44	1	0
1972	44	1	0
1972	44	1	0
1972	44	1	0
1972	44	1	0
1972	44	1	0
1972	44	1	0
1972	44	1	0
1972	44	1	0
1972	44	2	0
1972	44	2	0
1972	44	2	0
1972	44	2	0
1972	44	2	0
1972	44	2	0
1972	44	2	0
1972	44	2	0
1972	44	2	0
1972	44	3	0
1972	44	3	0
1972	44	3	1
1972	44	3	1
1972	44	4	0
1972	44	4	0
1972	44	4	1
1972	44	4	1
1972	44	4	0
1972	44	4	1
1972	44	4	1
1972	44	4	0
1972	44	4	0
1972	44	5	1
1972	44	5	1
1972	44	5	1
1972	44	5	1
1972	44	5	1
1972	44	5	1
1972	44	5	1
1972	44	6	0
1972	44	6	0
1972	44	6	0
1972	44	6	0
1972	44	6	0
1972	44	6	0
1972	44	6	0
1972	44	6	0
1972	44	6	0
1972	44	7	0
1972	44	7	0
1972	44	7	0
1972	44	7	0
1972	44	7	0
1972	44	7	0
1972	44	8	1
1972	44	8	1
1972	44	8	1
1972	44	8	0
1972	44	8	1
1972	44	8	1
1972	44	9	0
1972	44	9	1
1972	44	9	0
1972	44	10	0
1972	44	10	0
1972	44	10	0
1972	44	11	0
1972	44	11	0
1972	44	11	0
1972	44	11	0
1972	44	12	1
1972	44	12	1
1972	44	12	1
1972	44	12	0
1972	44	12	0
1972	44	12	0
1972	44	12	0
1972	44	12	0
1973	43	1	0
1973	43	1	0
1973	43	1	0
1973	43	2	1
1973	43	2	0
1973	43	2	0
1973	43	2	0
1973	43	2	0
1973	43	2	0
1973	43	2	0
1973	43	2	0
1973	43	2	0
1973	43	2	0
1973	43	2	1
1973	43	2	0
1973	43	2	1
1973	43	2	0
1973	43	3	0
1973	43	3	0
1973	43	3	0
1973	43	3	0
1973	43	4	0
1973	43	4	0
1973	43	5	0
1973	43	5	0
1973	43	5	1
1973	43	5	0
1973	43	5	0
1973	43	5	1
1973	43	5	1
1973	43	5	0
1973	43	5	1
1973	43	5	1
1973	43	6	0
1973	43	6	1
1973	43	6	1
1973	43	6	0
1973	43	6	1
1973	43	6	1
1973	43	6	0
1973	43	6	0
1973	43	7	0
1973	43	7	0
1973	43	7	0
1973	43	7	0
1973	43	7	0
1973	43	7	1
1973	43	7	1
1973	43	8	0
1973	43	8	0
1973	43	8	0
1973	43	8	0
1973	43	8	0
1973	43	8	1
1973	43	8	1
1973	43	8	0
1973	43	8	1
1973	43	9	0
1973	43	9	1
1973	43	9	1
1973	43	10	0
1973	43	10	1
1973	43	10	0
1973	43	10	0
1973	43	11	0
1973	43	11	1
1973	43	11	1
1973	43	11	1
1973	43	11	1
1973	43	11	0
1973	43	11	0
1973	43	12	0
1973	43	12	0
1973	43	12	0
1974	42	1	1
1974	42	2	0
1974	42	3	0
1974	42	3	0
1974	42	3	0
1974	42	3	0
1974	42	4	0
1974	42	4	0
1974	42	4	1
1974	42	4	0
1974	42	4	1
1974	42	4	1
1974	42	5	1
1974	42	5	1
1974	42	5	0
1974	42	5	0
1974	42	5	1
1974	42	5	1
1974	42	5	1
1974	42	5	1
1974	42	6	0
1974	42	6	0
1974	42	6	0
1974	42	6	0
1974	42	7	0
1974	42	7	0
1974	42	8	0
1974	42	8	1
1974	42	8	1
1974	42	8	1
1974	42	8	1
1974	42	8	1
1974	42	8	1
1974	42	8	0
1974	42	8	1
1974	42	8	0
1974	42	8	1
1974	42	9	0
1974	42	9	0
1974	42	9	1
1974	42	9	1
1974	42	10	1
1974	42	10	0
1974	42	10	0
1974	42	10	1
1974	42	10	0
1974	42	11	0
1974	42	6	0
1974	42	11	0
1974	42	11	0
1974	42	11	0
1974	42	11	0
1974	42	11	0
1974	42	12	1
1974	42	12	1
1974	42	12	0
1974	42	12	0
1974	42	12	0
1974	42	12	0
1975	41	1	0
1975	41	1	0
1975	41	1	0
1975	41	2	1
1975	41	2	0
1975	41	2	0
1975	41	2	1
1975	41	2	0
1975	41	2	0
1975	41	2	0
1975	41	2	0
1975	41	3	0
1975	41	3	0
1975	41	3	0
1975	41	3	0
1975	41	3	0
1975	41	3	0
1975	41	3	0
1975	41	3	0
1975	41	3	0
1975	41	3	0
1975	41	4	0
1975	41	4	0
1975	41	4	0
1975	41	4	1
1975	41	4	1
1975	41	4	1
1975	41	4	1
1975	41	4	1
1975	41	4	0
1975	41	4	0
1975	41	5	0
1975	41	5	0
1975	41	5	0
1975	41	5	0
1975	41	6	0
1975	41	6	0
1975	41	7	1
1975	41	7	1
1975	41	7	0
1975	41	8	1
1975	41	8	1
1975	41	8	1
1975	41	8	0
1975	41	8	0
1975	41	8	0
1975	41	9	1
1975	41	9	0
1975	41	9	0
1975	41	9	0
1975	41	9	0
1975	41	9	0
1975	41	9	0
1975	41	9	0
1975	41	10	0
1975	41	10	1
1975	41	10	1
1975	41	10	0
1975	41	10	0
1975	41	11	0
1975	41	11	0
1975	41	11	0
1975	41	11	0
1975	41	11	0
1975	41	11	0
1975	41	11	0
1975	41	11	0
1975	41	12	0
1975	41	12	1
1975	41	12	1
1975	41	12	0
1975	41	12	1
1975	41	12	0
1975	41	12	1
1976	40	1	1
1976	40	1	0
1976	40	1	1
1976	40	1	1
1976	40	1	0
1976	40	1	0
1976	40	1	0
1976	40	2	0
1976	40	2	0
1976	40	3	0
1976	40	3	1
1976	40	3	1
1976	40	3	0
1976	40	4	0
1976	40	4	0
1976	40	4	1
1976	40	4	0
1976	40	4	0
1976	40	4	0
1976	40	4	1
1976	40	4	1
1976	40	4	1
1976	40	4	1
1976	40	4	0
1976	40	4	0
1976	40	4	0
1976	40	4	0
1976	40	4	0
1976	40	5	0
1976	40	5	0
1976	40	5	0
1976	40	5	0
1976	40	5	0
1976	40	5	0
1976	40	5	0
1976	40	6	0
1976	40	6	0
1976	40	6	0
1976	40	6	0
1976	40	6	1
1976	40	6	1
1976	40	7	1
1976	40	7	0
1976	40	8	0
1976	40	8	0
1976	40	8	0
1976	40	8	0
1976	40	8	0
1976	40	8	0
1976	40	8	0
1976	40	9	0
1976	40	9	0
1976	40	9	0
1976	40	9	0
1976	40	9	0
1976	40	9	0
1976	40	9	1
1976	40	10	1
1976	40	10	1
1976	40	11	0
1976	40	11	0
1976	40	11	0
1976	40	11	0
1976	40	11	0
1976	40	11	0
1976	40	11	0
1976	40	11	0
1976	40	12	1
1976	40	12	1
1976	40	12	1
1976	40	12	1
1976	40	12	1
1977	39	1	0
1977	39	1	0
1977	39	1	0
1977	39	1	0
1977	39	1	0
1977	39	1	0
1977	39	1	1
1977	39	2	1
1977	39	2	1
1977	39	2	1
1977	39	2	1
1977	39	2	0
1977	39	2	1
1977	39	2	0
1977	39	2	0
1977	39	3	1
1977	39	3	0
1977	39	4	0
1977	39	4	0
1977	39	5	0
1977	39	5	1
1977	39	5	1
1977	39	5	0
1977	39	5	0
1977	39	5	0
1977	39	6	1
1977	39	6	1
1977	39	6	0
1977	39	6	0
1977	39	6	0
1977	39	6	0
1977	39	6	0
1977	39	6	0
1977	39	6	0
1977	39	6	0
1977	39	6	0
1977	39	7	0
1977	39	7	0
1977	39	7	0
1977	39	7	0
1977	39	7	0
1977	39	7	0
1977	39	7	0
1977	39	7	0
1977	39	7	0
1977	39	7	0
1977	39	7	0
1977	39	7	0
1977	39	7	0
1977	39	7	1
1977	39	8	0
1977	39	8	0
1977	39	8	0
1977	39	8	0
1977	39	8	0
1977	39	8	1
1977	39	8	1
1977	39	8	0
1977	39	8	0
1977	39	9	0
1977	39	9	0
1977	39	9	0
1977	39	9	0
1977	39	9	0
1977	39	9	0
1977	39	9	0
1977	39	10	0
1977	39	10	0
1977	39	10	1
1977	39	10	1
1977	39	11	0
1977	39	11	0
1977	39	11	0
1977	39	11	0
1977	39	11	0
1977	39	12	1
1977	39	12	1
1977	39	12	1
1977	39	12	0
1978	38	1	1
1978	38	1	0
1978	38	2	0
1978	38	2	0
1978	38	2	1
1978	38	2	0
1978	38	2	0
1978	38	2	1
1978	38	3	1
1978	38	3	1
1978	38	3	0
1978	38	3	0
1978	38	3	0
1978	38	3	0
1978	38	3	0
1978	38	4	1
1978	38	4	1
1978	38	4	0
1978	38	4	0
1978	38	4	0
1978	38	4	0
1978	38	4	0
1978	38	5	0
1978	38	5	0
1978	38	5	0
1978	38	5	0
1978	38	6	0
1978	38	6	0
1978	38	6	1
1978	38	6	1
1978	38	6	1
1978	38	6	1
1978	38	6	1
1978	38	6	1
1978	38	7	1
1978	38	7	1
1978	38	7	0
1978	38	7	0
1978	38	7	1
1978	38	7	1
1978	38	7	1
1978	38	7	1
1978	38	7	0
1978	38	7	0
1978	38	7	0
1978	38	8	0
1978	38	8	0
1978	38	8	0
1978	38	8	0
1978	38	9	0
1978	38	9	0
1978	38	9	1
1978	38	9	1
1978	38	9	1
1978	38	9	1
1978	38	10	0
1978	38	10	0
1978	38	10	0
1978	38	10	0
1978	38	10	1
1978	38	11	0
1978	38	11	0
1978	38	11	0
1978	38	11	0
1978	38	11	0
1978	38	11	0
1978	38	12	1
1978	38	12	1
1978	38	12	0
1978	38	12	0
1978	38	12	0
1979	37	1	0
1979	37	1	0
1979	37	1	0
1979	37	1	0
1979	37	1	0
1979	37	2	0
1979	37	2	0
1979	37	2	1
1979	37	2	1
1979	37	2	0
1979	37	2	0
1979	37	3	1
1979	37	3	0
1979	37	3	0
1979	37	3	0
1979	37	3	0
1979	37	3	0
1979	37	3	0
1979	37	3	1
1979	37	3	1
1979	37	4	1
1979	37	4	0
1979	37	4	0
1979	37	4	0
1979	37	4	0
1979	37	5	0
1979	37	5	0
1979	37	5	0
1979	37	5	1
1979	37	5	1
1979	37	6	0
1979	37	6	0
1979	37	7	0
1979	37	7	0
1979	37	7	1
1979	37	7	0
1979	37	7	0
1979	37	7	1
1979	37	7	1
1979	37	8	0
1979	37	8	0
1979	37	9	1
1979	37	9	1
1979	37	9	0
1979	37	9	1
1979	37	9	1
1979	37	9	0
1979	37	9	1
1979	37	9	1
1979	37	10	0
1979	37	10	0
1979	37	10	0
1979	37	10	1
1979	37	10	0
1979	37	10	1
1979	37	10	1
1979	37	10	1
1979	37	11	0
1979	37	11	0
1979	37	11	0
1979	37	11	1
1979	37	11	1
1979	37	11	1
1979	37	11	1
1979	37	11	0
1979	37	11	0
1979	37	12	1
1979	37	12	1
1979	37	12	0
1979	37	12	0
1979	37	12	0
1979	37	12	1
1979	37	12	0
1979	37	12	0
1980	36	1	0
1980	36	1	0
1980	36	1	0
1980	36	1	0
1980	36	1	0
1980	36	1	0
1980	36	1	0
1980	36	1	0
1980	36	1	0
1980	36	1	1
1980	36	1	1
1980	36	3	0
1980	36	3	0
1980	36	3	0
1980	36	3	0
1980	36	3	0
1980	36	3	0
1980	36	3	1
1980	36	3	1
1980	36	3	0
1980	36	3	0
1980	36	3	0
1980	36	4	1
1980	36	4	1
1980	36	4	1
1980	36	4	0
1980	36	4	0
1980	36	5	0
1980	36	5	0
1980	36	5	0
1980	36	5	0
1980	36	5	0
1980	36	5	0
1980	36	5	0
1980	36	5	0
1980	36	6	1
1980	36	6	0
1980	36	6	0
1980	36	6	0
1980	36	7	0
1980	36	7	0
1980	36	7	1
1980	36	7	0
1980	36	7	0
1980	36	7	0
1980	36	7	0
1980	36	7	0
1980	36	7	1
1980	36	8	1
1980	36	8	1
1980	36	8	1
1980	36	8	1
1980	36	8	1
1980	36	8	0
1980	36	8	0
1980	36	8	0
1980	36	9	0
1980	36	9	0
1980	36	9	1
1980	36	9	1
1980	36	9	0
1980	36	9	0
1980	36	9	1
1980	36	9	1
1980	36	10	1
1980	36	10	0
1980	36	10	0
1980	36	10	0
1980	36	10	1
1980	36	10	0
1980	36	10	0
1980	36	10	1
1980	36	10	1
1980	36	12	0
1980	36	12	0
1980	36	12	0
1980	36	12	0
1981	35	1	1
1981	35	1	1
1981	35	1	0
1981	35	1	0
1981	35	1	0
1981	35	1	0
1981	35	1	0
1981	35	1	0
1981	35	1	0
1981	35	1	0
1981	35	2	0
1981	35	2	0
1981	35	2	0
1981	35	2	0
1981	35	2	0
1981	35	2	0
1981	35	3	0
1981	35	3	0
1981	35	3	0
1981	35	3	1
1981	35	3	1
1981	35	3	1
1981	35	3	1
1981	35	3	1
1981	35	4	0
1981	35	4	0
1981	35	4	1
1981	35	4	1
1981	35	4	0
1981	35	5	1
1981	35	5	1
1981	35	5	0
1981	35	5	0
1981	35	5	0
1981	35	5	0
1981	35	5	0
1981	35	6	0
1981	35	7	0
1981	35	7	0
1981	35	7	0
1981	35	7	0
1981	35	7	0
1981	35	7	0
1981	35	8	0
1981	35	8	1
1981	35	8	1
1981	35	9	0
1981	35	9	1
1981	35	9	0
1981	35	9	1
1981	35	9	1
1981	35	10	0
1981	35	10	1
1981	35	10	1
1981	35	10	0
1981	35	11	1
1981	35	11	1
1981	35	11	1
1981	35	11	1
1981	35	11	1
1981	35	11	0
1981	35	12	1
1981	35	12	0
1981	35	12	0
1982	34	1	0
1982	34	1	0
1982	34	1	0
1982	34	1	1
1982	34	1	0
1982	34	1	0
1982	34	1	0
1982	34	1	1
1982	34	1	0
1982	34	1	0
1982	34	2	0
1982	34	2	0
1982	34	3	0
1982	34	3	1
1982	34	3	1
1982	34	3	0
1982	34	3	0
1982	34	4	0
1982	34	4	0
1982	34	5	0
1982	34	5	0
1982	34	5	0
1982	34	5	0
1982	34	5	0
1982	34	5	1
1982	34	5	1
1982	34	5	1
1982	34	6	0
1982	34	6	0
1982	34	6	0
1982	34	6	0
1982	34	6	0
1982	34	6	0
1982	34	6	0
1982	34	7	0
1982	34	7	1
1982	34	7	1
1982	34	7	0
1982	34	7	0
1982	34	7	1
1982	34	7	1
1982	34	7	1
1982	34	7	1
1982	34	8	1
1982	34	8	1
1982	34	9	1
1982	34	9	1
1982	34	9	0
1982	34	9	0
1982	34	9	0
1982	34	9	1
1982	34	10	1
1982	34	11	0
1982	34	11	0
1982	34	11	1
1982	34	11	0
1982	34	11	0
1982	34	12	1
1982	34	12	0
1983	33	1	1
1983	33	1	1
1983	33	1	1
1983	33	1	1
1983	33	1	0
1983	33	1	1
1983	33	1	1
1983	33	1	1
1983	33	1	1
1983	33	1	0
1983	33	1	0
1983	33	1	0
1983	33	1	0
1983	33	2	0
1983	33	2	0
1983	33	2	0
1983	33	3	0
1983	33	4	0
1983	33	4	0
1983	33	4	0
1983	33	4	0
1983	33	4	0
1983	33	4	0
1983	33	4	0
1983	33	4	1
1983	33	4	1
1983	33	4	1
1983	33	5	1
1983	33	5	0
1983	33	6	1
1983	33	6	0
1983	33	6	1
1983	33	6	0
1983	33	6	1
1983	33	6	1
1983	33	6	1
1983	33	6	1
1983	33	6	0
1983	33	6	1
1983	33	6	1
1983	33	7	0
1983	33	7	0
1983	33	7	0
1983	33	7	0
1983	33	7	1
1983	33	7	0
1983	33	7	0
1983	33	7	0
1983	33	7	0
1983	33	8	0
1983	33	8	0
1983	33	8	0
1983	33	9	0
1983	33	9	0
1983	33	9	1
1983	33	9	1
1983	33	9	0
1983	33	9	0
1983	33	9	0
1983	33	9	0
1983	33	9	0
1983	33	10	1
1983	33	10	0
1983	33	10	0
1983	33	10	0
1983	33	10	0
1983	33	10	0
1983	33	10	0
1983	33	10	0
1983	33	12	0
1983	33	12	0
1983	33	12	0
1984	32	1	1
1984	32	1	1
1984	32	1	1
1984	32	1	1
1984	32	1	0
1984	32	1	0
1984	32	1	0
1984	32	1	0
1984	32	2	1
1984	32	2	1
1984	32	2	0
1984	32	2	0
1984	32	2	0
1984	32	2	0
1984	32	3	0
1984	32	3	0
1984	32	3	0
1984	32	3	0
1984	32	3	0
1984	32	3	0
1984	32	3	0
1984	32	4	0
1984	32	4	0
1984	32	4	0
1984	32	4	0
1984	32	4	0
1984	32	4	0
1984	32	4	0
1984	32	4	0
1984	32	5	1
1984	32	5	1
1984	32	5	0
1984	32	5	0
1984	32	5	0
1984	32	5	0
1984	32	5	0
1984	32	5	1
1984	32	5	0
1984	32	5	0
1984	32	5	1
1984	32	6	0
1984	32	6	0
1984	32	6	0
1984	32	7	0
1984	32	7	0
1984	32	7	1
1984	32	7	1
1984	32	7	1
1984	32	7	1
1984	32	7	1
1984	32	8	0
1984	32	8	0
1984	32	8	0
1984	32	8	1
1984	32	8	1
1984	32	8	1
1984	32	8	1
1984	32	8	0
1984	32	8	0
1984	32	8	0
1984	32	8	0
1984	32	9	0
1984	32	9	0
1984	32	9	0
1984	32	9	1
1984	32	9	1
1984	32	10	0
1984	32	10	0
1984	32	10	0
1984	32	11	1
1984	32	11	1
1985	31	1	1
1985	31	1	1
1985	31	1	0
1985	31	1	0
1985	31	1	0
1985	31	1	0
1985	31	2	0
1985	31	2	0
1985	31	2	0
1985	31	2	0
1985	31	2	0
1985	31	2	0
1985	31	3	0
1985	31	3	0
1985	31	3	1
1985	31	3	0
1985	31	3	1
1985	31	3	1
1985	31	3	0
1985	31	3	0
1985	31	4	0
1985	31	4	0
1985	31	4	0
1985	31	5	1
1985	31	5	0
1985	31	5	0
1985	31	5	0
1985	31	6	0
1985	31	6	0
1985	31	6	0
1985	31	6	0
1985	31	7	0
1985	31	7	0
1985	31	8	0
1985	31	8	0
1985	31	9	0
1985	31	9	0
1985	31	9	0
1985	31	9	0
1985	31	9	0
1985	31	9	0
1985	31	9	1
1985	31	9	1
1985	31	9	1
1985	31	9	1
1985	31	10	1
1985	31	10	1
1985	31	10	0
1985	31	10	0
1985	31	10	1
1985	31	10	0
1985	31	12	0
1986	30	1	0
1986	30	1	0
1986	30	2	0
1986	30	2	0
1986	30	2	0
1986	30	2	0
1986	30	2	0
1986	30	2	0
1986	30	2	0
1986	30	3	0
1986	30	3	0
1986	30	3	0
1986	30	3	0
1986	30	3	1
1986	30	3	1
1986	30	4	0
1986	30	4	0
1986	30	4	0
1986	30	4	0
1986	30	5	0
1986	30	5	0
1986	30	5	0
1986	30	5	0
1986	30	6	0
1986	30	6	0
1986	30	6	1
1986	30	6	1
1986	30	6	0
1986	30	6	0
1986	30	6	0
1986	30	6	0
1986	30	7	0
1986	30	7	0
1986	30	7	0
1986	30	7	0
1986	30	7	0
1986	30	7	0
1986	30	7	0
1986	30	7	0
1986	30	7	0
1986	30	7	0
1986	30	8	0
1986	30	8	1
1986	30	8	0
1986	30	8	0
1986	30	9	0
1986	30	9	0
1986	30	10	0
1986	30	10	0
1986	30	10	0
1986	30	10	0
1986	30	10	0
1986	30	10	0
1986	30	10	0
1986	30	10	1
1986	30	11	1
1986	30	11	1
1986	30	11	0
1986	30	11	1
1986	30	11	0
1986	30	12	1
1987	29	1	0
1987	29	1	0
1987	29	2	0
1987	29	2	0
1987	29	2	0
1987	29	2	0
1987	29	2	1
1987	29	3	0
1987	29	3	0
1987	29	3	0
1987	29	4	1
1987	29	4	1
1987	29	4	1
1987	29	4	0
1987	29	4	0
1987	29	4	0
1987	29	5	0
1987	29	5	0
1987	29	5	0
1987	29	5	0
1987	29	5	0
1987	29	5	0
1987	29	5	0
1987	29	5	0
1987	29	5	0
1987	29	5	0
1987	29	5	0
1987	29	5	1
1987	29	5	1
1987	29	5	0
1987	29	5	0
1987	29	6	0
1987	29	6	0
1987	29	6	0
1987	29	7	0
1987	29	7	0
1987	29	7	0
1987	29	7	1
1987	29	8	0
1987	29	8	0
1987	29	8	0
1987	29	8	0
1987	29	8	0
1987	29	8	0
1987	29	8	0
1987	29	8	0
1987	29	9	0
1987	29	9	0
1987	29	9	1
1987	29	10	0
1987	29	10	0
1987	29	10	1
1987	29	10	1
1987	29	10	1
1987	29	11	0
1987	29	12	1
1988	28	1	1
1988	28	1	1
1988	28	1	1
1988	28	2	0
1988	28	2	0
1988	28	2	0
1988	28	2	0
1988	28	3	0
1988	28	3	0
1988	28	3	0
1988	28	3	0
1988	28	3	0
1988	28	4	0
1988	28	4	1
1988	28	4	0
1988	28	4	0
1988	28	4	0
1988	28	4	0
1988	28	4	0
1988	28	5	0
1988	28	6	1
1988	28	6	1
[truncated: 588 more rows]
